# Supplementary material for: Investigating Polymorphisms and Expression Profile of Immune, Antioxidant, and Erythritol-Related Genes for Limiting Postparturient Endometritis in Holstein Cattle
Source: Vet Sci. 2023 May 23;10(6):370. doi: 10.3390/vetsci10060370 (PMC10305243; doi:10.3390/vetsci10060370)
Supplement: Supplementary file 1 [file vetsci-10-00370-s001.zip]

Archive with 1 entries (1 files):
- vetsci-2376489-supplementary.pdf
